# Supplementary material for: Do European Seabass Larvae Grow Better in Their Natural Temperature Regime?
Source: Evol Appl. 2025 Feb 25;18(2):e70083. doi: 10.1111/eva.70083 (PMC11861030; doi:10.1111/eva.70083)
Supplement: Supplementary file 2 — Table S1. [file EVA-18-e70083-s003.xlsx]

## Sheet: Repro_FishNess_info_dam
Supplementary table S1 - Background of the dams used in the experimental design for the production of the three offspring population (AT = Atlantic, WM = Western Mediterranean and EM = Eastern Mediterranean) of European seabass.
TAG	Population	Capture date	Capture location	Type	Weight at spawning (kg)
956000006493941	AT	2017	Boulogne sur Mer	Wild	2.01
955000003792517	AT	2017	Boulogne sur Mer	Wild	2.41
968000005252792	AT	2017	Boulogne sur Mer	Wild	1.5
956000006484415	AT	2017	Boulogne sur Mer	Wild	2.55
955000000076348	AT	2017	Boulogne sur Mer	Wild	0.95
955000000092820	AT	2017	Boulogne sur Mer	Wild	1.52
alternative_dam	AT	2017	Boulogne sur Mer	Wild	1.21
955000000093220	EM	Born 2018	Backcross	Backcross	1.48
955000000097976	EM	Born 2018	Backcross	Backcross	1.04
978000000208096	EM	Born 2018	Backcross	Backcross	2.6
955000000091853	EM	Born 2018	Backcross	Backcross	2.08
955000000086173	EM	Born 2018	Backcross	Backcross	1.32
968000005239123	EM	Born 2018	Backcross	Backcross	2.25
968000005187638	EM	Born 2018	Backcross	Backcross	1.97
968000005234919	EM	Born 2018	Backcross	Backcross	1.56
978000000073456	EM	Born 2018	Backcross	Backcross	2.42
968000005204888	EM	Born 2018	Backcross	Backcross	2.48
955000000092079	EM	Born 2018	Backcross	Backcross	2.39
968000005204909	WM	2014	Gulf of Lions	Wild	7.11
968000005206090	WM	2014	Gulf of Lions	Wild	8.99
968000005204648	WM	2014	Gulf of Lions	Wild	7.18
968000005200454	WM	2014	Gulf of Lions	Wild	4.96
968000005173305	WM	2014	Gulf of Lions	Wild	6.62
968000005197640	WM	2014	Gulf of Lions	Wild	6.31
968000005205697	WM	2014	Gulf of Lions	Wild	4.52
968000005187464	WM	2014	Gulf of Lions	Wild	4.59
968000005198417	WM	2014	Gulf of Lions	Wild	4.65
968000005182171	WM	2014	Gulf of Lions	Wild	5.93
968000005192263	WM	2014	Gulf of Lions	Wild	7.04
968000005188042	WM	2014	Gulf of Lions	Wild	4.94
968000005190215	WM	2014	Gulf of Lions	Wild	5.54
968000005252716	WM	2014	Gulf of Lions	Wild	4.92
