# Supplementary material for: Do European Seabass Larvae Grow Better in Their Natural Temperature Regime?
Source: Evol Appl. 2025 Feb 25;18(2):e70083. doi: 10.1111/eva.70083 (PMC11861030; doi:10.1111/eva.70083)
Supplement: Supplementary file 3 — Table S2. [file EVA-18-e70083-s002.xlsx]

## Sheet: Sheet1
Supplementary table S2 - Water quality follow-up during the experiment in the three thermal regimes (rAT = Atlantic, rWM = Western Mediterranean and rEM = Eastern Mediterranean).
Date		DPH	T (°C) protocol	T (°C) AM	T (°C) PM			T (°C) protocol	T (°C) AM	T (°C) PM			T (°C) protocol	T (°C) AM	T (°C) PM
			rAT			SAL	O2	rWM			SAL	O2	rEM			SAL	O2
Friday	2022-03-04	20	13	12.8	12.8	25.03		13	13.4	13.4	25.84		13	13	13	24.52
Saturday	2022-03-05	21	12	12.1	12.2	25.65		12	12.2	12.4	24.36		14	14.2	14.2	26.59
Sunday	2022-03-06	22	11	11.3	11.5	25.9		12	12.2	12.4	24.1		15	14.1	14.5	26.7
Monday	2022-03-07	23	10	10.5	10.3	25.92		12	12.1	12.2	22.83		16	14.6	15.6	26.71
Tuesday	2022-03-08	24	10	9.7	9.8	25.6		12	12	12.1	23.9		17	15.7	16.4	26.5
Wednesday	2022-03-09	25	10	10.1	10.1	25.6		12	12.1	12.3	23.85		17	16.4	177.2	26.31
Thursday	2022-03-10	26	10	10.3	10.5	25.8		12	12.2	12.4	23.4		17	17	17.4	26.3
Friday	2022-03-11	27	10	10.5	10.2	25.85		12	12.2	12.3	24.8		17	16.9	17.2	25.13
Saturday	2022-03-12	28	10	10.4	10.4	24.7		12	12.5	12.5	24		17	17.6	17.6	24.2
Sunday	2022-03-13	29	10	10.3	10.3	23.5		12	12.5	12.5	23		17	17.4	17.4	23.2
Monday	2022-03-14	30	11	10.4	11.2	22.8		13	12.6	13	14.59		17	17.4	17.6	24.85
Tuesday	2022-03-15	31	11	11.1	11.1	23.8		13	13.1	13.2	22.6		17	17.7	17.7	23.3
Wednesday	2022-03-16	32	11	11	11.2	25.75		13	13.4	13.3	26.11		17	17.7	17.8	26.68
Thursday	2022-03-17	33	11	11.2	11.3	25		13	13.1	13.2	24.6		17	16.8	16.9	26
Friday	2022-03-18	34	11	11.2	11.3	24.2		13	13.2	13.3	21.7		17	16.8	17.1	23.5
Saturday	2022-03-19	35	11	11.2	11.2	23.2		13	13.4	13.4	21.1		17	16.8	16.8	23.8
Sunday	2022-03-20	36	11	11.1	11.1	22.9		13	13.4	13.4	21.6		17	17.3	17.3	24.5
Monday	2022-03-21	37	12	11	11.6	22.5		13	13.2	13.3	21.65		17	17.1	16.9	23.8
Tuesday	2022-03-22	38	12	11.5	11.7	21.86		13	13.2	13.2	20.08		17	17.2	17.2	23.4
Wednesday	2022-03-23	39	12	11.5	11.8	25.03		13	13.2	13.4	25.56		17	17	16.8	26.35
Thursday	2022-03-24	40	12	11.6	11.8	27		13	13.2	13.4	25.4		17	17	17.2	27.6
Friday	2022-03-25	41	12	11.6	11.8	24.4		13	13.1	13.6	25.4		17	17.1	17.6	25
Saturday	2022-03-26	42	12	11.7	11.7	25.9		13	13.1	13.1	24.7		17	16.6	16.6	23.6
Sunday	2022-03-27	43	12	11.9	11.9	26.1		13	13.3	13.3	23.3		17	16.8	16.8	23.7
Monday	2022-03-28	44	12	11.6	11.6	23.8	100	13	13.2	13.3	22.7	96	17	17.1	17.3	23.8	90
Tuesday	2022-03-29	45	12	11.5	11.7	23		13	13.2	13.2	22		17	17.1	17.3	23
Wednesday	2022-03-30	46	12	11.5	11.8	22		13	13.2	13.1	22.4		17	17.1	17	24.5
Thursday	2022-03-31	47	12	11.4	11.8	19.7		13	13	12.4	23.1		17	16.5	17.3	25.6
Friday	2022-04-01	48	12	11.4	11.4	20.4		13	13.2	13	20.1		17	17	16.8	27.5
Saturday	2022-04-02	49	12	11.1	11.1	23.3		13	13	13	23.1		17	17	17	26.5
Sunday	2022-04-03	50	12	11.1	11.1	23.1		13	12.8	12.8	22.5		17	16.9	16.9	25.8
Monday	2022-04-04	51	13	11.4	12.9	23.6		13	12.8	13.2	21.9		17	16.9	16.6	18.5
Tuesday	2022-04-05	52	13	12.9	13	24.4		13	13.2	13.3	24.7		17	17.3	16.7	23.7
Wednesday	2022-04-06	53	13	12.9	12.9	24.2	130	13	13.1	13.2	23.8	180	17	16.9	16.7	25.2	180
Thursday	2022-04-07	54	13	13	13.1	24.3		13	13.1	13.2	23.1		17	16.8	17	25
Friday	2022-04-08	55	13	13.1	13.2	24.5		13	13.2	13.3	21.9		17	17.1	17.8	24.7
Saturday	2022-04-09	56	13	13.1	13.1	24.4		13	13.1	13.1	18.7		17	17.1	17.1	23.9
Sunday	2022-04-10	57	13	12.9	12.9	24.7		13	13.1	13.1	21.9		17	16.8	16.8	23.6
Monday	2022-04-11	58	13	13.1	13.1	24.7		13	13.1	13.3	21.4		18	17.3	18.1	23.2
Tuesday	2022-04-12	59	13	12.9	13.2	25.4		13	13.1	13.4	18.5		18	18	18.4	23.7
Wednesday	2022-04-13	60	13	13	13.2	24		13	13.2	13.3	22.4		18	17.9	18.1	24.6
Thursday	2022-04-14	61	13	13	13.2	23.5	99	13	13.2	13.4	23.5	96.9	18	18.1	18.3	24.1	85.8
Friday	2022-04-15	62	13	13	13.7	24.3	97.8	13	13.2	13.5	32	97	18	17.7	19	23.9	85.7
Saturday	2022-04-16	63	13	13.2	13.2	25.2	98	13	13.1	13.1	24.6	97	18	18.8	18.8	31.9	87
Sunday	2022-04-17	64	13	13.2	13.2	24.7	97	13	13.2	13.2	24.3	96.5	18	17.9	17.9	34	84
Monday	2022-04-18	65	14	13.1	13.8	25	95.5	14	13.1	14	23	94.3	18	17	17.8	35.2	83.5
Tuesday	2022-04-19	66	14	13.8	14	23.9	97.2	14	14	14.1	22.1	93	18	17.4	18	36.3	87.2
Wednesday	2022-04-20	67	14	13.8	14	25	97.5	14	14	14	23.7	96	18	17.4	17.4	36.9	94.8
Thursday	2022-04-21	68	14	13.8	14	24.2	96.8	14	14	14.1	23.13	95.3	18	18.2	18.1	36	94
Friday	2022-04-22	69	14	13.8	14.2	23.7	96.3	14	14	14.3	23.3	94.8	18	18.3	18.5	36.5	94.2
Saturday	2022-04-23	70	14	14.1	14.1	25.2	98	14	14	14	23	96	18	17.9	17.9	36.5	96
Sunday	2022-04-24	71	14	14	14	24.3	97	14	14	14	29.4	95.5	18	18.6	18.6	36.4	95.5
Monday	2022-04-25	72	14	13.8	14.3	24.8	95.2	14	14	14.2	32.6	92.8	18	16.9	16.9	36.5	91.8
Tuesday	2022-04-26	73	14	14.2	14.3	25.9	96.9	14	14	14.1	36.5	95.5	18	18.5	18.6	36.9	94.3
Wednesday	2022-04-27	74	14	14.1	14.3	24.8	98	14	14.1	14.5	36.8	96.3	18	17.6	18.5	36.8	95.5
Thursday	2022-04-28	75	14	13.9	14.2	24.2	97.7	14	14.2	14.4	36.1	96.5	18	18.4	19.4	36.1	95.5
Friday	2022-04-29	76	14	14	14.2	25.3	98.2	14	14.2	14.3	36.2	96.8	18	18.7	18.2	36.4	94.7
Saturday	2022-04-30	77	14					14					18
Sunday	2022-05-01	78	14					14					18
Monday	2022-05-02	79	14	13.9	14.3	25	94.7	15	14.2	15.2	36.5	92.5	19	18.7	19.2	36.6	89.7
Tuesday	2022-05-03	80	14	13.9	14.2	25.1	105	15	15	15.2	36.8	102.7	19	18.7	19.5	37.1	102.3
Wednesday	2022-05-04	81	14	14	14.2	30.3	97	15	15	15.2	36.9	103.8	19	18.5	19.5	36.9	105.4
Thursday	2022-05-05	82	14	14	14.1	36.5	95.1	15	15	15.2	36.8	105.8	19	18.8	19.2	36.9	101.6
Friday	2022-05-06	83	14	14	14.2	37	94.9	15	15	15.1	37.1	105.2	19	18.4	19	37.1	103.8
Saturday	2022-05-07	84	14	14	14	37.01	92.8	15	14.8	14.8	37.12	105.3	19	18.7	18.7	37.34	106.8
Sunday	2022-05-08	85	14	14.4	14.4	37.27	89.1	15	14.9	14.9	37.31	100.6	19	18.7	18.7	37.3	93.5
Monday	2022-05-09	86	15	14.1	15.3	37.3	93.9	16	15	15	37.3	105.6	20	19.3	19.3	37.4	95.4
Tuesday	2022-05-10	87	15	14.9	15.4	37.3	94.4	16	15.9	16.2	37.3	103.3	20	20	21.1	37.4	100.3
Wednesday	2022-05-11	88	15	15	15.3	37.2	93.9	16	15.9	16.3	37.2	99.3	20	20.8	20.5	37.2	97.2
Thursday	2022-05-12	89	15	15	15.4	36.8	93	16	15.9	16.1	36.9	98.3	20	20.2	20.2	36.9	101.3
Friday	2022-05-13	90	15	15	15.2	36.4	94.7	16	15.9	16.2	36.6	102	20	20.6	20.1	36.6	107
Saturday	2022-05-14	91	15	15	15	36.2	93.4	16	15.7	15.9	36.5	101.4	20	20.5	19.9	36.3	105.3
Sunday	2022-05-15	92	15	15.1	15.1	36	93.1	16	15.9	15.95	36.2	111.3	20	20.2	10.15	36.1	110.8
Monday	2022-05-16	93	16	15.1	16.5	35.3	93.3	16	16	16.2	35.6	101.8	21	20.1	21.4	35.3	96.8
Tuesday	2022-05-17	94	16	15.8	16.4	35.3	97.5	16	15.8	16	35.7	100.9	21	21.6	19.9	34	105.4
Wednesday	2022-05-18	95	16	15.9	16	32.4	94.5	16	15.9	16.3	32.4	98.8	21	21.6	19.9	32.4	101.8
Thursday	2022-05-19	96	16	15.7	17.1	32.7	93.3	16	16.2	16.2	32.7	101	21	21.1	21	32.7	102.5
Friday	2022-05-20	97	16	15.9	17	33.4	92.4	16	15.8	16.1	33.3	98.7	21	20.8	21	33.2	104.8
Saturday	2022-05-21	98	16	16	16	33.4	92.5	16	15.8	15.8	33.2	103	21	21.2	21.2	33.1	111.5
Sunday	2022-05-22	99	16	16	16	33	90	16	16.2	16.2	33.1	97.5	21	20.7	20.7	33	114
Monday	2022-05-23	100	17	16	17.1	32.4	95.1	17	16	16.7	32.4	102.5	21	20.7	20.7	32.4	104.8
Tuesday	2022-05-24	101	17	17	16.8	33.5	110.5	17	16.8	16.8	33.5	103.2	21	21.4	20.8	34.5	106.5
Wednesday	2022-05-25	102	17	16.9	16.9	37.2	101.7	17	17	16.9	35.7	99.2	21	21.2	20.9	37.1	105.8
Thursday	2022-05-26	103	17	16.9	16.9	37.4	110	17	16.9	16.9	37.2	103.8	21	21.4	21.4	37.5	112
Friday	2022-05-27	104	17	16.9	16.9	37.8	100.8	17	17.1	17.1	37.7	97.3	21	21.4	21.4	37.8	104.8
Saturday	2022-05-28	105	17	17.1	17.1	37.7	112	17	16.9	16.9	37.7	93.3	21	21.1	21.1	37.6	94.3
Sunday	2022-05-29	106	17	17.7	17.7	37.7	118.3	17	17	17	37.6	86.8	21	21.1	21.1	37.6	81
Monday	2022-05-30	107	17	16.8	17.1	37.6	98.3	18	17	18	37.6	86.5	22	21.6	21.4	37.8	88.4
Tuesday	2022-05-31	108	17	16.9	17	37.6	98.5	18	17.8	18	37.6	102.3	22	21	22.6	37.6	103.6
Wednesday	2022-06-01	109	17	16.9	17.1	37.6	98.25	18	17.9	18	37.6	101.833	22	21.6	22.7	37.6	101.75
Thursday	2022-06-02	110	17	17	17.2	37.5	107	18	17.9	18.2	37.6	98.6	22	22.7	22.1	37.6	107.8
Friday	2022-06-03	111	17	16.9	17	37.5	93.8	18	17.8	17.9	37.4	92.25	22	22.5	21.7	37.5	98.08
Saturday	2022-06-04	112	17	17.1	17.1	36.8	102.333	18	17.8	17.8	36.8	98	22	21.9	21.9	36.6	99.33
Sunday	2022-06-05	113	17	17	17	36.6		18	17.9	17.9	36.5		22	22	22	35.6
Monday	2022-06-06	114	17	17.1	17.1	36.7		18	17.9	17.9	36.5		22	22.1	22.1	36.7
Tuesday	2022-06-07	115	17	17	16.9	36.4	104.375	18	17.8	17.8	36.5	93.375	22	22.4	21.9	37.2	95.875
Wednesday	2022-06-08	116	17	16.9	17	37.3	99.1667	18	17.9	17.9	37.3	93.6667	22	22		37.6	133.5
Thursday	2022-06-09	117	17	16.9	16.7	37.7	106.417	18	17.8	17.8	37.7	99.3333
Friday	2022-06-10	118	17	16.9	16.7	37.8	102.333	18	17.8	17.7	37.8	97.1667
Saturday	2022-06-11	119	17	16.9	16.9	37.7	123	18	17.8	17.8	37.8	108
Sunday	2022-06-12	120	17	17	17	37.5	100	18	17.7	17.7	37.6	101
Monday	2022-06-13	121	17	16.8	16.9	37.7	103	19	17.7	18.6	37.8	95.1667
Tuesday	2022-06-14	122	17	16.9	17.1	37.8	100.75	19	18.7	18.8	37.8	90.6667
Wednesday	2022-06-15	123	17	17.1	16.9	37.8	104.1	19	18.7	18.6	37.8	96.2
Thursday	2022-06-16	124	17	17	17.1	37.7	107.7	19	19.6	18.7	36.8	90.2
Friday	2022-06-17	125	17	16.9	17	37.7	98.8	19	18.6	18.9	37.8	91.5
Saturday	2022-06-18	126	17	16.8	16.8	37.7	119.5	19	18.6	18.6	37.7	79.5
Sunday	2022-06-19	127	17	16.8	16.8	38.9		19	18.6	18.6	38.9
Monday	2022-06-20	128	17	16.8	19	37.5	119.7	19	18.8	18.9	37.5	97.1
Tuesday	2022-06-21	129	17	18.6	18.2	35.8	100.1	19	17.9	19.9	36.2	105.9
Wednesday	2022-06-22	130	17	17.4	18.4	35.1	113.3	19	18.7	19.1	35.2	94.8
Thursday	2022-06-23	131	17	17.6	18.9	34.9	102.5	19	18.8	19.3	35	103.8
Friday	2022-06-24	132	17	16.4	17.2	34.7	99.2	19	18.7	19.3	34.8	96
Saturday	2022-06-25	133	17	16.8	16.8	36	93.8	19	19.6	19.6	36	85
Sunday	2022-06-26	134	17	16.7	16.7	35.4	98.5	19	19.5	19.5	35.8	92.5
Monday	2022-06-27	135	17	17.7	18.8	35.5	101.9	19	19.7	18.8	35.6	90.5
Tuesday	2022-06-28	136	17	16.8	18.4	36.4	88.9	19	18.7	19.4	36.1	90.1
Wednesday	2022-06-29	137	17	16.6	17.6	37.5	100.8	19	19.7	19.6	36.8	90
Thursday	2022-06-30	138	17	16.7	17.8	37.5	101.9	19	19.5	19.4	37.5	102.5
Friday	2022-07-01	139	17	16	17.7	37.5	100.1	19	19	18.8	37.6	92.3
Saturday	2022-07-02	140	17	17.7	17.7		95.3	19	18.8	18.8		101.5
Sunday	2022-07-03	141	17	18	18		96.5	19	18.8	18.8		92
Monday	2022-07-04	142	18	17.8	18		102.6	20	18.9	19.5		94.6
Tuesday	2022-07-05	143	18	18.5	18.3		110.6	20	19.6	19.5		110.8
Wednesday	2022-07-06	144	18	18.4	18.2		110.1	20	19.6	19.5		107
Thursday	2022-07-07	145	18	18.2	18.3	38	108.6	20	19.4	19.4	38	102.4
Friday	2022-07-08	146	18	18.4	18.2	38	109.6	20	20.6	20.2	38	91.8
Saturday	2022-07-09	147	18	18.6	18.5	38	88.8	20	20.4	20.4	38	91.5
Sunday	2022-07-10	148	18	18.3	18.3	38	116.8	20	20.5	20.5	38	182.5
Monday	2022-07-11	149	18	18.3	18.3	38.1	109.5	20	20.5	20.6	38.1	93.3
Tuesday	2022-07-12	150	18	18.3	18.7	38.1	109.5	20	20.6	20.7	38.1	93.1
Wednesday	2022-07-13	151	18	18.4	18.7	38.1	104.4	20	19.7	19.9	38.1	99.4
Thursday	2022-07-14	152	18	18.8	18.8	38.2	102.5	20	20	20	38.2	119.5
Friday	2022-07-15	153	18	18.8	18.8	38.2	111	20	20	20	38.2	123.3
Saturday	2022-07-16	154	18	18.8	18.8	37.9	104	20	19.8	19.8	37.5	111.3
Sunday	2022-07-17	155	18	18.7	18.7	37.3	100	20	19.9	19.9	37.4	113.3
Monday	2022-07-18	156	18	18.7	17.2	37.5	114.6	21	19.8	20.8	37.6	85.4
Tuesday	2022-07-19	157	18	18.8	17.6	37.7	109.625	21	20.9	21	37.7	102.75
Wednesday	2022-07-20	158	18	17.7	17.7	37.8	116	21	20.8	20	37.9	110.25
Thursday	2022-07-21	159	18	18.1	18.2		105.625	21	21	21		99.25
Friday	2022-07-22	160	18	18.5	20.1		109	21	20.8	21.7		99.875
Saturday	2022-07-23	161	18	20.5	20.5			21	20.7	20.7
Sunday	2022-07-24	162	18	20.7	20.7			21	21	21
Monday	2022-07-25	163	18	18.8	18.1		105.75
Tuesday	2022-07-26	164	18	18.3	18.7		85.375
Wednesday	2022-07-27	165	18	18.4	18		74.6
Thursday	2022-07-28	166	18	18	18.3		95.9
Friday	2022-07-29	167	18	18.3	17.5		68.8
Saturday	2022-07-30	168	18	18.6	18.6		139.3
Sunday	2022-07-31	169	18	17.7	17.7		118
