# Supplementary material for: Do European Seabass Larvae Grow Better in Their Natural Temperature Regime?
Source: Evol Appl. 2025 Feb 25;18(2):e70083. doi: 10.1111/eva.70083 (PMC11861030; doi:10.1111/eva.70083)
Supplement: Supplementary file 4 — Table S3. [file EVA-18-e70083-s001.xlsx]

## Sheet: Feuil1
Supplementary table S3 - Sampling plan as of 20 days post-hatching (dph) into the three thermal regimes. Thermal regimes rAT (Atlantic), rWM (Western Mediterranean) and rEM (Eastern Mediterranean). Population AT (Atlantic), WM (Western Mediterranean) and EM (Eastern Mediterranean). "Number of fish" show the number of fish per population identified after genotyping.
dph	Thermal regime sampled	Number of tanks per regime	Number of fish sampled per tank	Mean length (mm)	AT population		WM population		EM population
					Number of fish	Mean length (mm ± s.e)	Number of fish	Mean length (mm ± s.e)	Number of fish	Mean length (mm ± s.e)
20	rAT, rWM, rEM	-	-	6.62	75	6.77 ± 0.05	75	6.51 ± 0.06	75	6.58 ± 0.05
32	rEM	4	20	8.613	27	8.76 ± 0.24	23	8.78 ± 0.23	29	8.35 ± 0.16
41	rWM	4	20	8.884	37	8.77 ± 0.27	17	8.95 ± 0.27	22	9.02 ± 0.28
47	rAT	4	20	9.598	32	9.68 ± 0.24	22	9.56 ± 0.30	23	9.52 ± 0.27
47	rEM	4	20	14.183	26	14.03 ± 0.37	13	14.74 ± 0.52	41	14.10 ± 0.25
66	rWM	4	20	14.643	20	14.25 ± 0.60	37	14.63 ± 0.43	22	15.03 ± 0.47
73	rAT	4	20	15.285	27	16.05 ± 0.46	23	14.50 ± 0.57	25	15.19 ± 0.43
67	rEM	4	20	18.93	31	18.93 ± 0.25	31	18.60 ± 0.36	18	19.51 ± 0.50
90	rWM	4	20	19.045	30	19.29 ± 0.42	17	18.95 ± 0.48	28	18.85 ± 0.32
97	rAT	4	20	19.913	38	19.98 ± 0.31	13	19.29 ± 0.52	28	20.11 ± 0.36
86	rEM	4	20	28.998	19	30.45 ± 0.78	31	29.05 ± 0.67	28	27.95 ± 0.77
110	rWM	4	20	25.463	26	26.15 ± 0.65	25	25.60 ± 0.50	27	24.70 ± 0.42
117	rAT	4	20	27.731	35	28.92 ± 0.53	16	27.22 ± 0.75	27	26.49 ± 0.38
101	rEM	4	20	39.573	27	43.20 ± 1.18	24	37.92 ± 0.83	28	37.50 ± 0.90
136	rWM	4	20	39.193	23	44.79 ± 1.10	12	38.65 ± 1.62	44	36.42 ± 0.46
142	rAT	4	20	38.233	24	42.66 ± 1.04	12	36.82 ± 0.64	39	35.95 ± 0.55
116	rEM	4	20	48.987	18	52.54 ± 1.43	22	46.73 ± 1.04	35	48.58 ± 1.05
163	rWM	4	20	56.357	33	62.99 ± 1.61	11	51.56 ± 1.55	34	51.48 ± 0.86
170	rAT	4	20	55.689	42	60.71 ± 0.74	9	50.90 ± 1.39	27	49.48 ± 1.01
